# Supplementary material for: Synthesis of Novel Spiro-Tetrahydroquinoline Derivatives and Evaluation of Their Pharmacological Effects on Wound Healing
Source: Int J Mol Sci. 2021 Jun 10;22(12):6251. doi: 10.3390/ijms22126251 (PMC8230376; doi:10.3390/ijms22126251)
Supplement: Supplementary file 1 [file ijms-22-06251-s001.zip]

Archive with 1 entries (1 files):
- ijms-1230978-supplementary.pdf
